# Supplementary material for: Clinical Role of Upfront F-18 FDG PET/CT in Determining Biopsy Sites for Lung Cancer Diagnosis
Source: Diagnostics (Basel). 2024 Jan 9;14(2):153. doi: 10.3390/diagnostics14020153 (PMC10813933; doi:10.3390/diagnostics14020153)
Supplement: Supplementary file 1 [file diagnostics-14-00153-s001.zip]

Archive with 1 entries (1 files):
- diagnostics-2792630-supplementary.pdf
